# Supplementary material for: Cryptic Species Diversity and Phylogenetic Relationship in the Rust Genus Chrysomyxa from China
Source: J Fungi (Basel). 2022 Jan 15;8(1):83. doi: 10.3390/jof8010083 (PMC8781690; doi:10.3390/jof8010083)
Supplement: Supplementary file 1 [file jof-08-00083-s001.zip]

Archive with 1 entries (1 files):
- Supplementary Material Table S1.pdf
